# Supplementary material for: Urinary prostaglandin metabolites as biomarkers for human labour: Insights into future predictors
Source: PLoS One. 2025 Jul 14;20(7):e0315484. doi: 10.1371/journal.pone.0315484 (PMC12258607; doi:10.1371/journal.pone.0315484)
Supplement: S1 Appendix — (XLSX) [file pone.0315484.s001.xlsx]

## Sheet: ELISA data
Sample	PGFM (pg/mL)	PGEM (pg/mL)	t-PGDM (pg/ml)	8-iso (pg/mL)	PGIM (pg/mL)	PGF2a (pg/mL)	Creatinine (mg/dL)	Specific gravity	Outcome	Gestational age at collection (weeks)	Gestational age at delivery (weeks)
3	10442.2	2077.8	7328.49	3531.2	25531.1	3029.36	72.6097	1.015	TL	40.57	40.57
4	8863.85	2028	24777.3	3725.9	12353.1	1811.33	178.534	1.024	TPTL-TD	36.57	39.14
5	600.643	893.3	2296.39	762.7	8088.99	539.853	71.7621	1.01	TL	38	38
6	9271.63	1380.8	25782.1	4988.6	39544.7	2922.41	217.707	1.025	TNL	38.57	38.57
7	14483.4	1073	17151.4	3517.3	20207.6	3298.59	115.271	1.025	TNL	38.57	38.57
8	3445.13	966.6	17344.1	2158.8	17197.9	1564.65	210.143	1.02	TNL	38.71	38.71
11	23317.5	1915.3	31802.5	3069.8	106090	5216.04	122.335	1.02	TL	39.71	39.71
12	7397.7	1826.6	5349.45	2025.5	32927.5	2551.51	104.281	1.018	TL	39.57	39.57
14	205.43	133.65	948.798	#MISSING	6718.83	#MISSING	14.575	1.003	TPTL-TD	29.57	39
17	1007.45	431.2	5087.78	684.3	17986.4	1009.66	63.921	1.0065	TNL	40.86	41.14
18	19325.3	1611.6	14326.8	1448	52371	3579	146.067	1.022	TL	39.71	39.71
19	162.62	374.9	1294.18	251.2	78540.1	290.436	24.9659	1.004	TPTL-TD	30.43	38.86
20	1102.35	856.6	8355.12	928.4	28028.1	1166.62	122.738	1.017	TPTL-PTD	36.43	36.57
23	39.465	179.8	979.539	78	21796.6	#MISSING	9.07539	1.0035	TPTL-TD	28.14	39.29
24	1508.54	335.4	7033.97	#MISSING	#MISSING	#MISSING	44.8007	1.013	TNL	38.43	38.43
29	418.642	238.4	2807.35	301.1	6180.46	370.819	31.5292	1.006	TPTL-PTD	25.57	28.86
30	29243.7	1226.2	21060.5	1419.5	31187.6	3822.41	174.138	1.022	TL	38.71	38.71
33	2059.25	1702.8	6533.99	1027.9	43528.7	689.689	45.8604	1.008	TL	40.14	40.14
35	82.4075	217.2	249.251	56.9	7231.25	360.163	8.74378	1.002	TPTL-TD	35.71	37.43
39	1237.15	#MISSING	3115.93	227.8	#MISSING	852.352	28.5076	1.008	TL	38.57	38.57
40	1677.06	445.3	5909.56	697.5	21450.6	920.673	90.3271	1.011	TPTL-TD	33.14	38.14
41	231.919	643.4	1649.94	1509.9	10378.2	616.651	46.9443	1.009	TPTL-TD	28.43	40.71
43	576.721	643.4	3544.26	497.4	12672	914.607	33.9241	1.006	TL	38.29	38.29
44	16252.9	1230.6	11998.7	2429.7	20123.5	3316.37	94.5869	1.021	TL	40.29	40.29
49	1550.52	855.4	7122.98	274	27805.9	370.294	51.6237	1.008	TL	40.29	40.43
50	1012.3	777.7	6610.08	349.1	21968.9	471.87	125.805	1.014	TPTL-PTD	31	31.29
51	850.786	235.1	2405.2	343.7	17505.6	286.551	40.9665	1.006	TPTL-TD	25.14	37.14
53	1152.35	514.4	15846.3	434.6	40278.4	783.211	62.2045	1.01	TL	40.43	40.43
56	19587.4	628.6	60675.2	2553.4	103143	5619.37	238.868	1.033	TL	40.29	40.29
57	2911.77	450.6	15427.9	815.9	32843.9	1123.26	97.1174	1.014	TNL	37	37.14
63	18064.3	3143.7	19323.4	1357.2	14723.8	3493.5	78.9399	1.017	TL	39.57	39.57
64	4162.14	1018.4	21150.1	1970.3	23044.5	1250.04	152.141	1.022	TPTL-TD	31.43	39.14
65	4934.68	1996.3	7563.37	1447.3	16727.7	1723.98	97.0386	1.011	TL	40.43	40.43
66	10454.8	4608	19175.7	3461.9	65928	4096.57	294.732	1.022	TL	40	40
70	481.807	405.5	3257.9	575.1	4025.1	1117.61	18.4892	1.007	TL	39.71	39.71
73	2402.33	570.4	5015.88	1401.7	10789.6	1771.22	63.1445	1.011	TPTL-PTD	27.29	27.71
86	2019.06	848.6	22838.7	1264.4	13476.6	1100.56	57.6178	1.012	TL	40	40
87	5250.6	688.3	6040.47	915.9	23767.1	2055.57	31.2847	1.008	TL	39.57	39.57
89	2523	1289.7	24445.1	#MISSING	123036	2641.23	105.241	1.019	TNL	38.71	38.71
90	1982.95	429.8	2517.91	1235.8	13754.9	1624.43	45.498	1.009	TPTL-PTD	30.14	30.14
93	1914.5	1703.3	5513.46	1352.2	27930.8	1431.99	66.0328	1.015	TNL	39.71	39.71
94	12094.4	2034.8	16350.1	4950.1	61612.3	2980.74	289.383	1.028	TNL	39.14	39.14
96	915.05	823.2	2901.38	618	9075.26	1232.07	54.0225	1.01	TPTL-PTD	35.43	35.43
99	3214.6	1516.9	35744.5	2156.6	18959.1	2870.41	79.0939	1.016	PTNL	36.86	36.86
100	2209.29	712.8	15417.2	2579.5	20578.2	1175.26	77.5477	1.01	TL	39.57	39.57
104	19111.8	1975.5	20383.6	1950.7	6198.12	6105.65	102.44	1.018	TL	40.43	40.43
107	2226.3	1199.3	9383.66	3419.4	64799.8	2070.73	87.0681	1.013	TPTL-TD	34.43	37.71
108	7396.51	2546.6	72601.9	2872.1	40286.6	3989.8	213.461	1.03	TPTL-TD	36.57	37.43
113	629.566	788.3	2398.44	690.8	12647.2	956.289	31.5052	1.03	TPTL-PTD	24.86	25
114	761.296	233.9	1459.76	388.1	6017.54	223.541	24.4227	1.008	TPTL-PTD	30	30
115	2841.51	663.1	5043.69	#MISSING	37244.4	1420.86	97.3976	1.012	TPTL-TD	29.43	39
116	10988.9	6179.1	15424.3	10763.4	44311.3	4932.02	148.714	1.022	TL	40.43	40.43
117	1783.85	1337.4	14641.9	3577.9	25780.1	3058	75.853	1.01	TPTL-PTD	27	27.14
118	4228.45	2432.4	2431.93	525.4	7533.48	2124.26	27.0758	1.013	TPTL-PTD	23.86	23.86
119	2009.84	230.2	15342.8	2161.6	47095.7	430.93	146.361	1.021	TPTL-PTD	27.71	36.43
120	753.817	314.8	5044.67	690.5	10962.4	1331.46	45.4833	1.01	TPTL-PTD	33.29	33.29
121	1330.8	727	4408.38	583.3	41804.8	488.1	58.2157	1.014	TPTL-TD	28	39.29
122	9466.25	2815.5	10992.4	904.6	19912.2	851.471	77.3446	1.016	TL	39.14	39.14
123	1823.58	1002.6	9589.8	13649.1	22045.7	556.931	48.1859	1.014	TPTL-PTD	36.29	36.43
124	372.878	565.1	6296.04	354	9552.81	961.44	41.3453	1.011	TPTL-PTD	30.43	36.71
125	#MISSING	1265	11093.9	2321.4	51580.2	2216.21	88.0584	1.018	TPTL-PTD	36.14	36.29
126	2369.3	2438.2	16960.9	3974.7	23175.7	2855.91	66.0737	1.009	TPTL-TD	36.86	38
127	288.2	773.2	2134.26	2408.8	7395.72	580.423	28.8089	1.008	TPTL-PTD	25.86	26.43
128	815.5	958.7	3217.97	881.6	14288.2	1309.12	26.1476	1.007	TPTL-PTD	31.14	31.29
130	173.357	1482.9	2310.09	1747.2	8313.21	66.372	11.8662	1.005	TPTL-PTD	33.29	36.71
131	889.687	2366	6854	2976.2	84430.9	1187.64	57.9182	1.008	TPTL-TD	26.85	38.43
136	798.616	805.5	567.602	777.2	9363.38	856.273	15.1091	1.003	TPTL-PTD	25.86	26.14
140	2589.51	1934.2	5992.71	724.7	23425.2	1318.26	57.4218	1.008	TL	39.29	39.29
142	495.139	1442.4	7767.19	1144	15069.7	576.844	24.1631	1.007	TPTL-TD	31.43	41.14
144	3498.41	2530.8	2272.32	1010.8	10932.9	1218.16	17.5271	1.005	TL	39.86	39.86
146	16544.8	947.8	31846.9	4114.7	50921.1	2400.39	216.499	1.023	TL	39	39.14
147	3591.53	1095.3	4809.78	645	6414.07	768.963	62.7094	1.012	TL	40	40
150	20873.4	8298.1	25545.6	11727.8	33185.3	6485.03	246.069	1.017	TL	38.71	38.71
151	22433.9	3535.1	22075.8	7979.4	43186.6	6941.77	180.463	1.025	TNL	38.57	38.57
152	3423.1	1131	15892.3	4237.6	112212	1196.28	164.056	1.022	TNL	38.86	38.86
156	591.211	888.7	1265.01	78.8	14287.1	358.192	19.0706	1.005	TPTL-PTD	30.14	36.71
157	797.716	1146.4	4737.08	810	32363	388.059	44.8007	1.008	TPTL-TD	27.86	40.29
158	426.927	1097.6	2088.07	237	38212.9	419.83	39.2444	1.009	TPTL-TD	27.14	38.86
161	3575.78	3102.7	17636.1	483.8	54155.7	1705.47	131.867	1.018	TNL	37.43	38.57
162	49668.4	9729	20837.8	7503.2	23970.4	13515.9	183.605	1.024	TPTL-PTD	26	26.14
164	132.31	115.9	1698.23	597.3	7223.01	657.269	11.2319	1.005	TPTL-PTD	34.29	34.29
166	83.9101	1152.1	225.829	32.9	34282.5	374.92	10.7106	1.004	TPTL-TD	26.29	41
171	2959.07	2163.9	6965.54	2048.9	13192.8	3107.92	49.3048	1.008	TPTL-PTD	36.14	36.29
175	2480.51	699.6	18344.6	14294.2	276501	1631.4	135.463	1.017	PTNL	36.29	36.43
176	2280.1	1035.8	7108.06	1404.2	23055	1419.05	63.9923	1.012	TPTL-TD	28.14	40
177	1156.49	465	5102.2	1260.8	9629.11	1358.48	56.0205	1.007	TPTL-TD	32	38
178	7714.23	2482.5	14225.6	#MISSING	#MISSING	#MISSING	74.5874	1.012	TNL	41	41.14
181	8410.29	1471.8	14615.2	21495.2	21307	573.156	67.1757	1.025	TNL	37.14	37.14
184	142.543	#MISSING	959.797	286.6	9066.36	1207.78	9.99406	1.003	TPTL-TD	32.43	39.57
185	1946.93	1182.85	5320.04	1084.6	12749.3	#MISSING	62.5792	1.014	TNL	38.43	38.43
187	8130.37	1467.3	39382.1	1744.2	52924.8	1997.26	87.4176	1.016	TPTL-TD	35.57	38.71
188	2489.5	741.6	8541.73	9744	23682.2	1067.9	80.9708	1.014	TPTL-TD	27.57	39.57
190	5180.04	2052.4	6027	1810.7	20187.1	2597.08	51.3127	1.012	TL	40.14	40.29
191	12934.3	1075.9	9167.51	3641.2	27411.1	7256.57	167.742	1.024	TPTL-PTD	26	26.14
194	1063.81	1293.9	10242.4	587.5	12303.9	1087.28	40.4515	1.009	TNL	37.57	37.57
195	4476.84	975.4	11080.7	25761.2	18832.3	1965.46	214.49	1.0225	TNL	38.57	38.57
196	28067.4	3499	24230.5	#MISSING	79869.3	6595.97	144.089	1.02	TL	39.29	39.29
197	2931.15	1125.7	40444.8	2544.7	21292.5	1439.61	114.783	1.0145	TNL	39.14	39.29
199	2616.48	660.9	5326.5	1389.7	22030.8	1329.07	86.0759	1.018	TPTL-PTD	19.29	19.86
200	3748.5	1536.9	12217.7	1910.6	17574.4	1626.88	208.364	1.02	TL	39	39.14
203	178.903	854.4	1973.6	426.5	15512.4	865.751	23.4992	1.006	TPTL-TD	32.57	38.57
204	2170.92	4561.3	7394.19	6840.9	16072.5	1497.61	36.5536	1.009	TL	39.14	39.14
205	1552.96	391.9	5113.21	2476.8	49315.8	1369.86	38.5353	1.01	TPTL-PTD	35.43	35.43
206	5741.49	830.1	10181.1	2527	23618.8	2051.32	94.3197	1.023	TPTL-TD	27	39.43
209	4034.35	1086.25	12041.4	4764.2	54134.5	2937.52	88.9963	1.015	TPTL-TD	33.43	38
210	7195.71	1403.9	57415.6	#MISSING	#MISSING	#MISSING	268.006	1.023	TNL	37.14	37.14
211	6215.52	538.5	17389.2	43441.7	25299.4	2260.48	199.182	1.03	PTNL	28.57	28.57
213	4419.62	618.7	35195.7	2386.5	44801.1	2131.53	90.8385	1.023	TNL	38.57	38.57
214	1821.97	177.3	3069.99	1150.7	15955.4	1362.65	38.7198	1.01	TNL	38	38
217	2635.71	784.3	3685.95	13429	9267.14	1825.73	76.5651	1.012	TPTL-PTD	36.43	36.43
218	2001.9	2423.3	3821.78	#MISSING	#MISSING	#MISSING	88.4044	1.011	TPTL-TD	26.86	38.57
219	355.714	268.8	1531.51	13164.4	20459.2	1086.47	30.7722	1.008	TPTL-PTD	36.29	36.43
220	350.284	670.7	4755.31	544.3	6713.31	1632.96	21.7147	1.006	TPTL-TD	33.57	38.14
223	4171.57	374.2	8809.43	#MISSING	#MISSING	#MISSING	105.92	1.022	TPTL-PTD	24.14	25.14
226	1418.78	1318.3	3110.99	1316.7	34141.5	991.067	36.7286	1.009	TL	38.14	38.14
228	610.492	1184.7	7040.21	1273.2	25336.4	925.37	35.1095	1.013	TPTL-PTD	26.14	26.43
230	1284.65	1245.3	13163.6	1286.2	23912.1	1156.94	20.0827	1.013	TNL	39.86	40.43
232	1357	2366.8	3423.87	1535.2	19249.8	1730.43	92.6934	1.014	TPTL-PTD	19.29	20.14
235	7778.34	5004.1	5999.65	#MISSING	#MISSING	#MISSING	76.2333	1.009	TL	40.86	41
244	7294.95	3269.4	3924.63	13874.6	34717	2759.38	69.9046	1.009	TL	39.57	39.71
245	2085.98	1177	9814.94	2514.6	40025.2	1396.98	77.5477	1.012	TNL	38.86	39
249	10109	4728.1	27315	42682.1	42914	3523.37	143.1	1.022	TPTL-PTD	29.86	29.86
252	3875.09	5219.5	15365.9	22451.1	29316.8	1396.28	64.4761	1.013	TNL	37.14	37.29
255	3207.92	734.7	8558.07	2826	15076.3	1205.19	76.2825	1.015	TNL	39	39
256	2840.07	464.9	2661.23	3012	18911.4	1506.15	59.882	1.01	TNL	38.86	38.86
257	2168.64	725.5	10120.3	2044.9	65342.8	1392.52	147.752	1.017	TNL	38.86	38.86
258	3629.95	3078.3	15306.9	2277.2	40601.3	1905.06	145.771	1.013	TL	38.14	38.14
259	8244.23	916	26353.3	4299.2	107302	3214.6	260.429	1.02	PTNL	36.86	37
300	4335.24	1475.4	5103.76	24122.1	30723.6	3297.69	95.7696	1.009	TL	39.71	39.71
302	9687.26	2193.2	35876.9	76342.2	34708.6	3693.11	260.832	1.027	TNL	37	37
305	642.258	1748.4	5873.96	1338.6	24938.3	#MISSING	20.1943	1.008	TPTL-TD	33.43	38.14
308	965.602	5342	5496.02	466.2	11520.3	1584.19	38.6104	1.008	TPTL-PTD	35.14	35.71
309	1654.12	2004.6	3786.86	745.2	19713.9	1866.98	54.2866	1.009	TL	38.43	38.43
310	6436.06	1034.1	8140.21	333.2	13602.9	2118.78	115.752	1.0175	TPTL-PTD	35.43	36.57
311	8767.61	2651.6	15374.4	850.3	27422.7	7218.31	81.3134	1.015	TL	40.43	40.43
312	771.937	170.2	7759.89	184.3	14026.8	1930.17	32.1007	1.01	TPTL-TD	27.29	37.57
313	923.44	2117.9	3667.52	684.9	16444.3	1352.05	31.5869	1.01	TPTL-TD	26.57	37.43
314	1466.63	1348.8	4321.4	572.8	34605.7	2011.73	22.5756	1.008	TPTL-TD	35.29	39.57
315	402.702	3265.1	5241.53	2398.9	37161.3	1792.74	33.7092	1.006	TPTL-PTD	35.43	35.43
318	493.265	915.5	2862.09	384.2	22858	933.559	15.6089	1.003	TPTL-TD	33.71	38.14
319	36760	3644.1	19804.9	7497.2	210221	7281.14	204.345	1.028	TL	40.71	40.71
320	12350.2	1178.9	72955.5	8335.2	114713	3665.73	214.079	1.032	TL	40.43	40.57
330	6497.01	3991.1	11780.1	3211.5	59641.2	4067.33	45.9405	1.013	TNL	40.57	40.57
332	4574.01	3721.5	40285.7	428.6	13264.4	2904.3	109.889	1.023	TL	40.14	40.14
334	1189.34	671	4019.49	1400.3	48615.3	1002.93	83.5784	1.013	TPTL-TD	33.43	39
337	144.15	88.2	987.47	#MISSING	#MISSING	#MISSING	5.93037	1.002	TPTL-PTD	19.14	19.29
340	11111.7	4597.9	14923.6	2102.9	48152.3	3574.6	130.126	1.027	TNL	38.29	38.29
341	1422.43	1923.7	2659.89	249.5	11819.9	2284.39	31.5236	1.006	TPTL-TD	33.14	39.29
343	175.752	207.7	1747.73	254.4	7953.55	1318.62	30.3717	1.006	TPTL-TD	36.43	38.29
348	3306.39	2709.9	1995.85	1001.8	12041.7	1451.91	48.1067	1.0125	TL	39.71	39.71
353	3633.73	2588.6	6886.19	2707.6	33485.7	2562.3	104.103	1.019	TNL	39	39
355	6246.63	1471.3	9654.43	5673.5	16308.3	2065.77	68.7421	1.015	TL	38.29	38.29
356	12667.3	2446.3	48215.5	12525.6	65419.8	#MISSING	277.725	1.0315	TL	40.57	40.57
357	1775.27	507.4	2587.25	2011.2	12230.6	759.173	48.5081	1.008	TL	39	39
359	7339.85	689.6	11300.4	5713	17636.4	1230.12	53.2557	1.0165	TL	39.14	39.14
364	756.777	633.4	4606.09	6827.3	21326.7	2904.53	47.2305	1.01	TPTL-TD	34.14	40
365	3706.95	787.9	25640.2	14455.1	84723.3	3471	168.491	1.021	TPTL-TD	28	37.57
366	4790.72	1256.5	8743.52	8453.8	15232.2	1880.43	105.24	1.016	TL	38.43	39
368	546.028	175.9	3023.3	3483	16194	1301.07	27.9619	1.005	PTNL	24.14	38.43
369	768.878	658.8	3981.5	16417	52709.6	1890.87	81.7243	1.008	PTNL	34.86	39
370	4637.61	1298.4	15140.3	13978.6	23108.5	3458.39	116.329	1.017	PTNL	33.29	37.43
371	2059.09	1229.9	6184.13	3023.4	53228.1	1803.39	92.8751	1.012	PTNL	25.29	41.57
372	3132.39	3087.5	8159.52	1498.5	31571.9	1599.78	24.5978	1.021	PTNL	25.57	36.14
373	847.553	1505.6	9321.92	889.8	15340	1325.98	44.8808	1.009	TL	40.29	40.43
374	1873	855.8	7179.23	#MISSING	#MISSING	#MISSING	37.7023	1.009	TPTL-TD	35.29	38.71
382	1836.24	512.8	9386.62	187	8104.47	964.768	114.845	1.012	PTNL	35.29	39.14
383	473.764	1729.5	2287.83	497.6	21807.4	718.143	32.8176	1.008	PTNL	35.29	41
385	1535.77	2989.7	27752.4	3433.2	36798.1	1318.17	88.29	1.013	TPTL-PTD	32.14	32.43
386	4723.01	942.6	14564.6	2507.5	100001	#MISSING	262.601	1.021	TNL	40.29	40.71
387	1607.76	688.7	8316.26	980	17358.7	1419.94	50.2729	1.011	PTNL	31.86	37.43
388	969.701	608.2	5922.73	210.9	5947.83	692.72	97.4111	1.014	PTNL	29.43	38
389	9561.91	863.4	29416.7	911.5	51373.1	#MISSING	174.994	1.03	PTNL	27.29	35.57
391	6372.69	1452.1	11497.9	1857.6	21643.2	2594.68	118.87	1.02	PTNL	28.29	39
395	679.227	151.3	4125.73	390.3	12253.7	713.794	7.19267	1.012	TPTL-TD	29.14	39
396	2424.38	485	19595.7	180.5	7633.1	675.52	50.8068	1.013	TPTL-TD	28.57	37.29
397	107.926	1698	1088.51	1381.2	30150.6	1771.84	13.664	1.002	TPTL-PTD	28	35.29
398	2542.31	4539.2	11940.2	1689	44066.5	3625.2	50.8068	1.019	TPTL-PTD	28.86	29.14
399	2160.57	308.5	16813.1	840.1	628554	3868.77	94.3192	1.013	TPTL-TD	31.43	38.86
400	378.649	2772.25	3087.66	17741.6	31877	2702.24	47.3425	1.006	TPTL-PTD	26	27.43
401	1082.31	3351.1	3925.49	#MISSING	44754.6	5532.34	37.2757	1.007	TPTL-PTD	30.29	30.29
402	2582.83	4076.5	16199.9	#MISSING	35428	4622.87	38.5759	1.009	TPTL-TD	32	39
403	1186.86	3774.1	22840.5	#MISSING	62591.1	3105.39	22.0372	1.008	TPTL-PTD	33.86	34
404	2299.19	2663.1	9529	#MISSING	125274	5667.03	97.9828	1.019	TPTL-PTD	35.86	36.71

## Sheet: Mass spectrometry data
	Data are expressed as pmol/mL
	ND = not detected
	PTNL	PTNL	PTNL	PTNL	PTNL	PTNL	TPTL-PTD	TPTL-PTD	TPTL-PTD	TPTL-PTD	TPTL-PTD	TPTL-PTD	TNL	TNL	TNL	TNL	TNL	TNL	TL	TL	TL	TL	TL	TL
TxB2	ND	ND	ND	ND	ND	ND	0.567529	ND	56.3157	ND	ND	ND	ND	ND	ND	ND	ND	ND	ND	ND	ND	ND	ND	190.842
PGF2a	3.79482	56.7655	12.1871	ND	0.884925	2.16601	2.90136	12.0948	1.50282	ND	52.8594	14.2829	2.47442	57.5353	3.21442	25.8	22.075	21.3324	12.3148	28.4674	3.741	77.3536	18.9488	19.963
PGE2	1.57314	5.95057	ND	ND	ND	2.911	0.996601	2.41409	0.560519	0.648994	10.9196	2.69293	1.06092	13.365	ND	5.06941	11.4789	101.506	ND	8.4536	1.36715	144.915	4.42613	ND
PGD2	ND	ND	ND	ND	ND	3.40757	ND	ND	ND	ND	ND	ND	9.52802	ND	ND	ND	ND	657.35	ND	ND	ND	ND	ND	ND
PGF1a	ND	ND	ND	ND	ND	ND	ND	ND	ND	ND	ND	ND	ND	21.8567	ND	ND	ND	ND	ND	ND	ND	68.2333	ND	ND
PGE1	ND	ND	ND	ND	ND	ND	ND	ND	ND	ND	ND	ND	ND	ND	ND	ND	ND	ND	1.78401	ND	ND	ND	ND	ND
PGD1	ND	ND	ND	ND	ND	ND	ND	ND	ND	ND	ND	ND	ND	ND	ND	ND	ND	ND	ND	2.33716	ND	ND	ND	ND
PGF3a	ND	ND	ND	ND	ND	7.42801	ND	ND	17.9783	12.6767	24.2847	ND	ND	779.159	ND	ND	ND	59.4242	1016.17	ND	ND	267.658	ND	102.112
PGD3	ND	ND	ND	ND	ND	ND	ND	ND	68.4597	ND	ND	ND	ND	ND	ND	ND	127.598	ND	ND	ND	ND	ND	ND	ND
15k PGF2a	14.3979	ND	ND	ND	ND	ND	ND	19.1982	ND	ND	ND	ND	ND	ND	ND	ND	ND	ND	ND	ND	ND	ND	ND	ND
15k PGE2	ND	ND	ND	ND	ND	ND	ND	ND	ND	ND	ND	ND	ND	ND	ND	7.05665	2.14326	ND	ND	ND	ND	ND	ND	8.80256
dhk PGF2a	ND	ND	8.99554	ND	0.38648	ND	ND	ND	ND	ND	ND	16.6174	ND	ND	ND	ND	6.00453	ND	ND	ND	ND	ND	ND	ND
dhk PGE2	ND	ND	0.177095	ND	ND	ND	0.0408131	0.12212	ND	ND	ND	0.39409	ND	ND	ND	ND	0.960005	ND	ND	ND	2.54608	ND	ND	ND
dhk PGD2	ND	ND	ND	ND	0.0906663	ND	ND	ND	ND	ND	ND	ND	ND	ND	ND	ND	ND	ND	ND	0.295076	ND	ND	0.531493	ND
bicyclo PGE2	ND	ND	ND	0.979963	ND	ND	ND	ND	ND	ND	4.69628	ND	ND	ND	ND	ND	19.6803	ND	ND	7.04685	ND	ND	ND	ND
2,3 dinor 11b PGF2a	ND	ND	24.1419	1.61327	ND	ND	ND	ND	ND	ND	ND	25.3349	ND	ND	ND	ND	ND	ND	ND	17.9442	ND	ND	ND	ND
tetranor-PGFM	ND	2.80721	ND	0.243894	8.75437	2.52491	12.0839	5.74936	ND	ND	ND	ND	4.18478	69.122	ND	80.1011	112.866	55.662	28.4445	ND	ND	80.6122	ND	4.30695
tetranor-PGEM	1.52355	3.33202	ND	ND	16.8045	14.2937	12.7983	137.344	ND	ND	ND	ND	12.8925	381.085	ND	199.105	121.926	233.833	34.1264	ND	ND	65.7687	ND	ND
tetranor 12-HETE	0.0815755	0.117255	0.0889409	0.00790803	0.00932471	0.024476	0.0590597	0.160784	0.0072571	ND	0.821758	0.223176	0.0911481	2.40641	0.00801536	0.640758	0.464739	0.458635	0.211292	0.106027	0.0562508	0.224201	0.161927	1.07368
12-HHTrE	ND	ND	ND	ND	0.187169	0.227606	1.23699	ND	0.189532	ND	2.20468	ND	ND	ND	ND	ND	ND	ND	ND	ND	ND	ND	ND	ND
11-HEPE	ND	1.2479	ND	ND	ND	ND	ND	ND	ND	ND	ND	ND	ND	ND	ND	ND	ND	ND	ND	ND	2.82714	ND	ND	ND
13 HDoHE	ND	0.643847	ND	ND	ND	ND	ND	ND	ND	ND	0.906948	1.60853	ND	ND	ND	ND	1.62546	ND	0.987533	ND	ND	0.914654	ND	ND
PGA2	0.672741	1.19635	ND	ND	ND	0.0114938	0.0824753	0.527147	ND	0.293234	ND	0.189758	0.222561	0.182756	0.492539	ND	0.209994	0.342558	0.233707	0.203444	ND	0.637408	0.394399	ND
PGB2	ND	0.115793	ND	0.0411423	0.011354	0.170484	0.0371865	0.178868	ND	0.821325	ND	ND	0.119385	ND	ND	0.90737	ND	7.25161	0.822318	0.265653	ND	0.710022	ND	ND
PGJ2	0.488362	0.346437	0.198187	ND	ND	0.0296148	ND	0.314142	ND	0.193569	ND	0.252947	0.109756	ND	0.550542	ND	ND	ND	0.0936913	ND	0.0677683	0.0673394	0.447441	ND
15d PGD2	0.164317	ND	ND	0.029927	ND	0.235793	0.0285533	0.143506	ND	2.51187	ND	ND	0.061878	ND	ND	0.557909	ND	1.3202	0.247605	0.14262	ND	ND	ND	ND
15d PGJ2	ND	ND	ND	ND	ND	ND	ND	7.27057	ND	ND	ND	ND	ND	ND	ND	ND	ND	ND	ND	ND	2.09763	ND	ND	74.8209
5-iso PGF2a VI	ND	57.7993	ND	ND	ND	1.21472	20.0513	9.42303	ND	7.59909	68.9959	36.1916	8.76859	ND	ND	ND	ND	ND	64.574	ND	14.6478	ND	25.9377	ND
9-HEPE	ND	ND	ND	ND	0.032703	0.0511413	ND	ND	ND	ND	ND	0.415288	ND	ND	ND	ND	0.521459	ND	ND	ND	ND	ND	ND	ND
16 HDoHE	ND	0.171378	0.316294	0.0359763	ND	ND	ND	ND	ND	0.10599	ND	0.456766	ND	ND	ND	0.264263	ND	ND	ND	ND	ND	0.168597	0.13995	ND
20 HDoHE	ND	ND	ND	ND	ND	ND	ND	ND	ND	ND	1.88174	ND	ND	ND	ND	ND	ND	ND	ND	ND	ND	ND	ND	ND
20cooh LTB4	ND	101.298	ND	ND	ND	ND	ND	ND	0.297062	ND	ND	ND	ND	ND	ND	ND	ND	157.062	ND	ND	ND	ND	ND	ND
5,12-diHETE	ND	ND	ND	ND	ND	ND	ND	ND	ND	0.18287	ND	ND	ND	ND	0.0317233	ND	ND	0.079547	ND	ND	ND	ND	ND	ND
5-HETE	ND	0.624462	0.443668	0.0552995	0.0497935	0.261776	0.121328	ND	ND	0.573846	ND	ND	ND	ND	ND	0.47776	0.721861	ND	ND	ND	0.348503	0.427647	ND	2.96882
5-HEPE	ND	0.620686	ND	ND	0.0661503	ND	ND	ND	ND	ND	ND	ND	0.181946	2.09349	ND	1.04748	0.706371	ND	ND	1.2919	ND	ND	0.640986	ND
9-HOTrE	ND	4.76651	ND	ND	ND	0.0708536	ND	ND	ND	ND	ND	ND	2.39547	ND	0.530324	ND	4.64952	ND	ND	2.5625	7.50788	1.7535	ND	ND
6R,15R-LXA4	ND	ND	ND	ND	ND	ND	ND	ND	ND	ND	30.3394	ND	ND	ND	ND	ND	ND	ND	ND	ND	ND	0.435339	ND	ND
6S-LXA4	ND	ND	ND	ND	ND	ND	ND	ND	ND	ND	ND	ND	ND	ND	ND	ND	ND	ND	ND	ND	ND	ND	ND	74.0094
LXA5	ND	ND	ND	1.6836	ND	ND	ND	ND	ND	ND	ND	ND	ND	35.9915	ND	ND	11.6127	ND	ND	ND	ND	ND	ND	ND
LXB4	ND	ND	ND	ND	0.0925079	ND	ND	ND	ND	ND	ND	ND	ND	ND	ND	ND	ND	ND	ND	ND	ND	ND	ND	ND
Resolvin D1	ND	ND	ND	ND	ND	ND	ND	ND	ND	ND	ND	ND	ND	3.64294	ND	ND	ND	ND	0.890738	ND	ND	ND	ND	1.58043
8,15-diHETE	9.76293	5.34023	7.11565	ND	0.290602	ND	ND	10.5889	ND	ND	4.45474	ND	ND	ND	ND	ND	4.58616	71.6143	ND	ND	ND	ND	ND	ND
15-HETE	ND	ND	ND	ND	ND	0.0427874	0.0811161	ND	ND	ND	ND	ND	0.114967	ND	ND	ND	ND	ND	ND	ND	ND	ND	ND	ND
15-HEPE	ND	ND	ND	ND	ND	ND	ND	ND	ND	ND	ND	ND	ND	ND	ND	ND	ND	ND	ND	ND	ND	ND	ND	62.55
13-HODE	7.16523	10.5107	2.7966	0.818762	0.148237	0.748373	0.453885	0.68122	0.184637	1.59703	13.0201	7.27	10.02	4.4864	0.686502	4.56353	14.5158	17.3552	6.51283	3.07856	1.69421	10.46	3.63085	4.90181
13-HOTrE	ND	10.834	6.54179	ND	0.0323601	ND	ND	ND	ND	ND	ND	ND	0.240594	ND	ND	ND	ND	ND	ND	ND	ND	ND	1.03827	ND
15-HETrE	ND	0.309853	0.318804	0.0547873	0.0104283	ND	0.0409349	ND	ND	ND	ND	ND	ND	ND	ND	0.0927329	ND	0.359928	ND	ND	ND	ND	ND	ND
8-HETE	ND	0.245412	0.234574	ND	ND	ND	ND	ND	0.0755879	ND	ND	0.372872	ND	ND	ND	0.655988	ND	ND	ND	ND	0.100804	0.276832	0.264566	ND
10 HDoHE	ND	0.275008	0.168338	ND	ND	ND	ND	ND	ND	ND	0.315039	ND	ND	ND	ND	ND	ND	ND	ND	ND	ND	ND	ND	ND
12-HEPE	ND	0.634301	ND	ND	0.00631657	ND	ND	ND	ND	ND	0.232298	0.543875	ND	0.626648	ND	0.2687	0.362743	ND	0.469206	ND	ND	0.157121	ND	ND
11 HDoHE	ND	ND	ND	ND	ND	ND	ND	ND	ND	0.334452	6.04185	ND	ND	9.13491	ND	2.97472	ND	ND	ND	ND	31.8235	ND	ND	ND
9-HODE	6.48824	8.16788	3.73347	0.81678	0.178669	1.01881	0.610632	1.29301	0.235642	1.57463	14.424	8.02722	16.0321	3.81142	0.804746	4.37245	21.8585	24.1456	7.08515	3.68192	2.34668	13.449	4.59052	5.18126
15-oxoEDE	ND	ND	ND	ND	ND	ND	0.385478	3.10027	ND	ND	ND	ND	ND	ND	ND	ND	ND	ND	ND	ND	ND	ND	ND	ND
20-HETE	0.479798	1.2073	1.25525	0.0905525	0.032854	0.0254014	ND	ND	0.0180922	ND	ND	0.341166	ND	ND	ND	0.288028	ND	ND	ND	ND	0.15827	ND	ND	0.725506
19-HETE	ND	ND	ND	ND	ND	ND	ND	ND	0.297582	ND	8.4258	ND	ND	20.6958	ND	ND	ND	ND	ND	11.567	2.93748	ND	ND	ND
18-HETE	ND	0.817722	ND	ND	ND	ND	ND	ND	ND	ND	ND	0.412362	ND	ND	ND	ND	ND	ND	0.158198	0.532486	ND	0.186046	ND	ND
17-HETE	ND	ND	ND	ND	ND	ND	0.126369	ND	ND	ND	ND	0.306884	ND	1.3301	ND	ND	ND	ND	ND	ND	ND	ND	ND	ND
18-HEPE	ND	1.57473	ND	ND	ND	ND	ND	ND	ND	ND	ND	ND	ND	ND	ND	ND	ND	ND	ND	ND	0.923779	ND	ND	ND
11,12-EET	1.19015	0.76726	0.864139	0.36796	0.118371	ND	ND	ND	ND	0.57879	ND	0.693705	ND	ND	0.219356	ND	4.13772	ND	4.50006	ND	0.954575	ND	1.76365	ND
14,15-EET	0.363163	ND	ND	ND	ND	ND	ND	ND	ND	ND	ND	ND	ND	ND	ND	ND	ND	ND	ND	ND	0.22879	ND	ND	11.9222
14(15)-EpETE	ND	ND	ND	ND	ND	ND	ND	ND	ND	ND	ND	ND	ND	ND	ND	ND	ND	ND	ND	1.45298	ND	ND	ND	ND
19,20-DiHDPA	44.7271	ND	ND	ND	ND	ND	ND	1.90492	ND	ND	ND	ND	0.129369	ND	ND	ND	ND	ND	ND	ND	ND	ND	ND	ND
9,10-EpOME	1.3647	3.81175	2.40363	0.661568	0.167934	0.0750728	0.234882	2.29454	0.183131	4.56985	4.36492	1.87864	0.165541	4.17848	0.848347	1.35468	3.85593	0.345253	1.0352	1.16143	6.91047	2.91655	1.85035	1.57054
12,13-EpOME	3.57156	8.18545	3.13394	0.730741	0.224028	0.123012	0.200109	1.37513	0.143205	7.093	4.0529	3.47346	0.19572	ND	1.08118	3.27636	7.29939	ND	2.25	ND	8.34937	56.6021	1.6191	ND
5,6-diHETrE	0.130489	0.377768	0.187261	ND	0.0362692	ND	0.564831	ND	ND	ND	ND	ND	0.478068	ND	ND	1.542	0.343547	ND	0.209669	ND	ND	ND	ND	ND
8,9-diHETrE	ND	0.28621	0.115767	ND	ND	ND	ND	ND	ND	0.301582	3.11444	0.955078	ND	2.51237	ND	2.15691	0.614644	1.41523	1.50409	ND	0.12634	ND	0.130609	8.02054
11,12-diHETrE	ND	ND	ND	ND	0.0092266	ND	0.0899676	ND	ND	ND	0.715577	0.367913	ND	ND	ND	0.340229	0.0668286	ND	0.280523	ND	ND	ND	ND	ND
14,15-diHETrE	0.077024	ND	ND	ND	ND	0.00613923	0.0114189	0.0554158	ND	ND	0.13716	0.0759322	ND	ND	ND	0.0732565	ND	0.163943	ND	ND	0.0511612	ND	ND	ND
9,10-diHOME	0.606273	0.842688	0.185424	0.0112232	0.0383752	0.104353	0.0607781	0.0676627	0.0769092	0.131325	1.08894	3.0915	0.0820103	2.25846	0.0316768	0.340366	0.17633	12.4355	1.50028	0.665394	0.0704491	0.47648	1.72116	7.53914
12,13-diHOME	0.0975977	0.0878283	0.0475355	0.0136469	0.0105746	0.0517388	0.0620391	ND	0.303763	0.0965445	0.363311	0.273737	0.0782199	0.238489	0.0403176	0.233558	0.142073	1.08185	0.264641	0.221855	0.0828697	5.08007	0.323189	1.07773
Arachidonic Acid	2.73513	3.93107	2.84478	1.09286	0.285539	ND	3.88869	4.62449	1.1378	ND	9.60501	15.8816	4.13038	8.25582	1.0839	12.1423	35.1387	23.1781	2.63327	7.65481	2.65734	7.73364	6.36333	ND
EPA	ND	0.30489	0.21598	ND	0.0178553	ND	0.146544	0.143437	ND	ND	ND	ND	0.0978766	ND	ND	ND	0.760354	ND	ND	ND	0.0796546	0.304247	0.280869	2.04128
DHA	ND	ND	ND	ND	ND	ND	0.888124	ND	ND	ND	4.04035	ND	2.02129	ND	101.745	4.41884	16.4316	5.93129	ND	ND	ND	ND	2.15041	ND
2,3 dinor TXB2	ND	ND	ND	ND	ND	21.2673	ND	ND	ND	ND	ND	ND	ND	ND	17.1685	ND	ND	ND	ND	ND	ND	ND	ND	ND
11d-TXB2	ND	8.40982	4.85686	ND	ND	ND	ND	ND	ND	ND	4.80853	ND	ND	18.3742	ND	5.9634	ND	16.3043	ND	1.09827	1.26892	18.0145	ND	37.2799
2,3 dinor 8-iso PGF2a	12.9114	55.2098	24.8797	1.54697	2.42774	0.840313	7.46379	31.203	ND	12.3728	57.3363	21.2456	0.779133	75.9283	12.2148	68.5163	27.2808	22.6104	32.6118	58.6613	41.4669	34.8529	34.72	22.1889
8-iso-15k PGF2b	ND	ND	9.97589	ND	3.46551	ND	ND	ND	ND	ND	17.6655	1.19047	0.628305	23.6378	ND	5.82877	ND	4.17553	11.5204	ND	ND	ND	5.20085	ND
9-Nitrooleate	1.31528	1.38154	2.37524	0.271911	0.168665	0.247491	0.717659	1.41141	1.11665	1.22318	3.69988	5.00387	1.03624	4.38654	0.651023	5.21991	5.65912	ND	2.13596	ND	2.07974	6.03568	2.40501	ND
tetranor-PGDM	ND	ND	ND	ND	0.0276529	0.222881	0.185195	ND	ND	ND	ND	ND	0.257233	4.09405	ND	1.25574	0.662815	1.13808	0.562752	ND	ND	0.338128	ND	ND
Maresin-1	ND	ND	ND	ND	ND	ND	ND	1.02565	ND	ND	ND	ND	ND	ND	ND	ND	ND	ND	ND	ND	ND	ND	ND	ND
Resolvin D2	ND	5.02727	4.18854	0.876929	0.287021	0.123327	ND	ND	ND	ND	ND	ND	ND	ND	ND	ND	1.88424	ND	ND	ND	ND	ND	ND	ND
